# Supplementary material for: Endozoicomonadaceae symbiont in gills of Acesta clam encodes genes for essential nutrients and polysaccharide degradation
Source: FEMS Microbiol Ecol. 2021 May 14;97(6):fiab070. doi: 10.1093/femsec/fiab070 (PMC8755941; doi:10.1093/femsec/fiab070)
Supplement: fiab070_Supplemental_Files [file fiab070_supplemental_files.zip]

Archive with 9 entries (9 files):
- FigureS1_assessment_revised_ai.tif
- FigureS2_rarefaction_R2_xls_ai.tif
- FigureS3_lefse_revised_R2_xls_ai.tif
- FigureS4_nutrients_revised_R2.docx
- Manuscript_Acestibacter_revised_Supplementary_Text_revised4.docx
- Supplementary_Legends.docx
- TableS1_symbiosis_factors_R3.docx
- TableS2_metabolic_pathways_revised_R3.docx
- TableS3_depolymerisation.docx
